# Supplementary material for: Crop Contamination and Human Exposure to Per- and Polyfluoroalkyl Substances around a Fluorochemical Industrial Park in China
Source: Toxics. 2024 Apr 4;12(4):269. doi: 10.3390/toxics12040269 (PMC11054258; doi:10.3390/toxics12040269)
Supplement: Supplementary file 1 [file toxics-12-00269-s001.zip]

Archive with 1 entries (1 files):
- toxics-2891869-supplementary.pdf
